# Supplementary material for: ConfeitoGUI: A toolkit for size-sensitive community detection from a correlation network
Source: PLoS One. 2018 Oct 23;13(10):e0206075. doi: 10.1371/journal.pone.0206075 (PMC6198958; doi:10.1371/journal.pone.0206075)
Supplement: S1 Table — The manual of ConfeitoGUI in English is available at our site (http://www.plant.osakafu-u.ac.jp/~kagiana/confeito/). (XLSX) [file pone.0206075.s002.xlsx]

## Sheet: GPL1261GSMlist
Identifiers of experimental series in Gene Expression Omnibus	The number of experimental samples
GSE1074	12
GSE1435	27
GSE1479	36
GSE1566	6
GSE1806	22
GSE1871	12
GSE1983	6
GSE1986	17
GSE1999	15
GSE2019	12
GSE2161	8
GSE2197	6
GSE2229	8
GSE2250	18
GSE2372	6
GSE2433	10
GSE2527	6
GSE2557	6
GSE2592	8
GSE2774	8
GSE2869	8
GSE2917	20
GSE2924	13
GSE3067	28
GSE3100	23
GSE3126	6
GSE3150	31
GSE3181	6
GSE3196	12
GSE3203	16
GSE3253	12
GSE3293	8
GSE3296	16
GSE3318	28
GSE3414	36
GSE3440	15
GSE3463	12
GSE3501	6
GSE3530	36
GSE3554	6
GSE3583	9
GSE3595	6
GSE3621	18
GSE3653	16
GSE3822	16
GSE3837	12
GSE3843	8
GSE3849	10
GSE3850	9
GSE3861	6
GSE3889	20
GSE3962	8
GSE4002	13
GSE4029	10
GSE4034	24
GSE4035	24
GSE4040	6
GSE4041	6
GSE4043	6
GSE4051	39
GSE4098	16
GSE4142	14
GSE4189	14
GSE4193	8
GSE4230	8
GSE4238	24
GSE4253	24
GSE4260	6
GSE4288	36
GSE4307	20
GSE4308	16
GSE4309	36
GSE4323	6
GSE4332	8
GSE4411	11
GSE4420	8
GSE4479	10
GSE4481	18
GSE4508	8
GSE4518	12
GSE4523	6
GSE4535	6
GSE4627	6
GSE4656	7
GSE4658	6
GSE4694	6
GSE4695	6
GSE4696	6
GSE4712	21
GSE4718	6
GSE4734	61
GSE4739	19
GSE4749	6
GSE4752	6
GSE4756	8
GSE4758	24
GSE4765	6
GSE4768	18
GSE4774	15
GSE4786	9
GSE4799	15
GSE4816	12
GSE4818	21
GSE4866	10
GSE4926	12
GSE4927	6
GSE4936	8
GSE5011	10
GSE5035	12
GSE5037	18
GSE5038	9
GSE5119	8
GSE5124	6
GSE5127	18
GSE5128	18
GSE5140	13
GSE5198	18
GSE5202	12
GSE5232	6
GSE5236	8
GSE5241	9
GSE5245	16
GSE5255	6
GSE5296	96
GSE5298	8
GSE5309	7
GSE5313	6
GSE5324	48
GSE5332	12
GSE5333	16
GSE5334	19
GSE5338	8
GSE5371	8
GSE5447	6
GSE5497	6
GSE5500	21
GSE5555	42
GSE5562	9
GSE5582	6
GSE5587	6
GSE5654	6
GSE5657	20
GSE5668	6
GSE5671	18
GSE5715	10
GSE5763	9
GSE5786	6
GSE5800	6
GSE5817	21
GSE5841	6
GSE5861	6
GSE5870	8
GSE5891	6
GSE5921	6
GSE5959	6
GSE5976	12
GSE5987	11
GSE6030	6
GSE6046	10
GSE6055	8
GSE6065	100
GSE6084	12
GSE6085	43
GSE6116	70
GSE6134	7
GSE6196	9
GSE6210	12
GSE6223	13
GSE6255	6
GSE6259	21
GSE6275	36
GSE6285	24
GSE6290	37
GSE6291	6
GSE6297	24
GSE6310	6
GSE6383	6
GSE6397	15
GSE6398	14
GSE6399	14
GSE6461	9
GSE6466	7
GSE6482	9
GSE6485	6
GSE6487	30
GSE6506	20
GSE6514	90
GSE6526	16
GSE6540	12
GSE6589	11
GSE6591	15
GSE6595	40
GSE6610	9
GSE6623	12
GSE6632	6
GSE6674	15
GSE6675	8
GSE6676	8
GSE6678	18
GSE6686	13
GSE6689	12
GSE6765	9
GSE6785	9
GSE6789	12
GSE6810	10
GSE6813	12
GSE6837	8
GSE6846	6
GSE6850	10
GSE6858	16
GSE6867	6
GSE6875	8
GSE6881	10
GSE6882	10
GSE6903	6
GSE6909	6
GSE6916	20
GSE6933	15
GSE6957	12
GSE6966	12
GSE6980	16
GSE6998	32
GSE7012	13
GSE7020	8
GSE7050	18
GSE7054	13
GSE7069	8
GSE7111	6
GSE7141	6
GSE7155	9
GSE7196	6
GSE7219	12
GSE7225	9
GSE7257	9
GSE7258	17
GSE7269	17
GSE7275	8
GSE7280	10
GSE7302	6
GSE7309	12
GSE7310	10
GSE7324	10
GSE7333	6
GSE7342	12
GSE7348	6
GSE7357	24
GSE7381	6
GSE7404	144
GSE7424	8
GSE7430	12
GSE7460	52
GSE7475	16
GSE7487	24
GSE7503	6
GSE7528	18
GSE7596	6
GSE7598	8
GSE7605	18
GSE7657	12
GSE7676	10
GSE7683	12
GSE7685	12
GSE7694	12
GSE7699	6
GSE7705	10
GSE7707	18
GSE7759	112
GSE7762	36
GSE7764	10
GSE7767	6
GSE7773	14
GSE7781	12
GSE7784	12
GSE7793	48
GSE7798	16
GSE7809	8
GSE7810	9
GSE7823	9
GSE7831	14
GSE7838	9
GSE7852	18
GSE7863	16
GSE7875	16
GSE7897	60
GSE7948	13
GSE7957	25
GSE7958	12
GSE8000	21
GSE8024	8
GSE8025	21
GSE8034	17
GSE8039	32
GSE8044	6
GSE8065	18
GSE8091	16
GSE8128	9
GSE8150	20
GSE8156	6
GSE8162	20
GSE8199	9
GSE8249	46
GSE8269	8
GSE8292	17
GSE8295	16
GSE8307	68
GSE8312	6
GSE8313	6
GSE8316	35
GSE8322	12
GSE8349	10
GSE8357	6
GSE8367	12
GSE8396	93
GSE8407	17
GSE8431	12
GSE8434	6
GSE8488	15
GSE8498	6
GSE8503	6
GSE8512	207
GSE8513	10
GSE8555	8
GSE8563	18
GSE8564	20
GSE8582	18
GSE8621	12
GSE8660	6
GSE8678	6
GSE8679	12
GSE8681	25
GSE8682	8
GSE8683	11
GSE8684	10
GSE8690	36
GSE8715	6
GSE8720	26
GSE8726	7
GSE8733	24
GSE8771	6
GSE8788	6
GSE8790	22
GSE8828	6
GSE8836	56
GSE8863	18
GSE8949	20
GSE8960	18
GSE8966	12
GSE8969	6
GSE9010	10
GSE9012	10
GSE9013	12
GSE9018	9
GSE9024	20
GSE9037	12
GSE9038	24
GSE9043	6
GSE9044	6
GSE9061	6
GSE9083	12
GSE9098	12
GSE9123	8
GSE9124	6
GSE9130	6
GSE9131	6
GSE9132	12
GSE9146	27
GSE9161	9
GSE9198	8
GSE9199	50
GSE9202	9
GSE9247	15
GSE9249	28
GSE9287	8
GSE9294	12
GSE9297	27
GSE9312	6
GSE9314	14
GSE9316	12
GSE9330	8
GSE9338	42
GSE9355	51
GSE9368	12
GSE9371	22
GSE9400	8
GSE9424	24
GSE9441	36
GSE9442	71
GSE9443	24
GSE9444	131
GSE9460	26
GSE9465	12
GSE9471	12
GSE9509	18
GSE9519	11
GSE9533	35
GSE9545	11
GSE9549	6
GSE9563	30
GSE9566	38
GSE9629	6
GSE9630	59
GSE9652	11
GSE9668	6
GSE9711	6
GSE9717	6
GSE9725	16
GSE9735	9
GSE9743	12
GSE9760	12
GSE9763	20
GSE9786	16
GSE9803	9
GSE9804	9
GSE9809	10
GSE9810	13
GSE9811	42
GSE9812	22
GSE9857	18
GSE9878	6
GSE9892	12
GSE9913	9
GSE9914	10
GSE9954	70
GSE9975	36
GSE9977	24
GSE9978	8
GSE10000	18
GSE10011	45
GSE10026	105
GSE10071	10
GSE10082	17
GSE10113	12
GSE10162	6
GSE10167	6
GSE10175	6
GSE10176	6
GSE10182	7
GSE10192	24
GSE10193	7
GSE10202	8
GSE10210	16
GSE10216	6
GSE10230	8
GSE10239	12
GSE10246	182
GSE10262	18
GSE10263	26
GSE10273	9
GSE10285	8
GSE10290	24
GSE10343	18
GSE10344	6
GSE10347	12
GSE10365	9
GSE10392	12
GSE10422	15
GSE10478	6
GSE10493	144
GSE10516	6
GSE10525	18
GSE10528	6
GSE10535	6
GSE10552	6
GSE10556	6
GSE10573	7
GSE10577	12
GSE10587	6
GSE10589	6
GSE10627	51
GSE10634	16
GSE10639	8
GSE10644	18
GSE10659	6
GSE10733	12
GSE10740	6
GSE10743	9
GSE10744	108
GSE10765	12
GSE10776	15
GSE10784	40
GSE10806	11
GSE10813	12
GSE10848	6
GSE10849	6
GSE10871	32
GSE10881	70
GSE10895	8
GSE10902	6
GSE10904	6
GSE10908	27
GSE10912	6
GSE10913	6
GSE10954	8
GSE10964	6
GSE10965	8
GSE10970	12
GSE10989	6
GSE11013	6
GSE11018	6
GSE11035	6
GSE11040	6
GSE11044	6
GSE11050	6
GSE11056	55
GSE11110	11
GSE11120	10
GSE11128	106
GSE11141	21
GSE11147	6
GSE11148	6
GSE11149	8
GSE11161	6
GSE11165	6
GSE11186	33
GSE11194	9
GSE11201	18
GSE11206	20
GSE11207	6
GSE11210	16
GSE11220	44
GSE11221	9
GSE11222	42
GSE11224	86
GSE11258	24
GSE11259	9
GSE11261	24
GSE11274	20
GSE11276	6
GSE11287	6
GSE11291	60
GSE11333	6
GSE11343	19
GSE11356	9
GSE11357	9
GSE11358	8
GSE11382	10
GSE11384	66
GSE11386	15
GSE11400	8
GSE11415	24
GSE11419	6
GSE11420	15
GSE11434	10
GSE11443	6
GSE11484	6
GSE11494	16
GSE11496	16
GSE11572	12
GSE11591	6
GSE11628	12
GSE11662	12
GSE11664	10
GSE11667	16
GSE11677	8
GSE11679	25
GSE11680	10
GSE11684	16
GSE11685	32
GSE11687	12
GSE11698	6
GSE11703	8
GSE11723	9
GSE11732	15
GSE11759	6
GSE11766	48
GSE11775	12
GSE11777	6
GSE11918	9
GSE11922	48
GSE11923	48
GSE11924	8
GSE11961	24
GSE11973	6
GSE11981	8
GSE11982	6
GSE11990	20
GSE12001	6
GSE12003	8
GSE12049	6
GSE12073	12
GSE12075	20
GSE12078	8
GSE12134	12
GSE12248	83
GSE12333	6
GSE12337	16
GSE12388	8
GSE12389	8
GSE12392	11
GSE12413	86
GSE12421	13
GSE12430	21
GSE12432	15
GSE12454	13
GSE12464	23
GSE12465	14
GSE12466	37
GSE12467	6
GSE12498	12
GSE12499	10
GSE12518	6
GSE12536	6
GSE12538	12
GSE12601	26
GSE12609	8
GSE12618	6
GSE12693	6
GSE12712	16
GSE12730	24
GSE12748	7
GSE12769	20
GSE12772	8
GSE12802	16
GSE12810	6
GSE12881	6
GSE12905	43
GSE12948	9
GSE12950	6
GSE12956	10
GSE12985	14
GSE12986	10
GSE12989	43
GSE12993	6
GSE12997	6
GSE12998	14
GSE12999	24
GSE13010	20
GSE13031	8
GSE13032	18
GSE13033	6
GSE13035	6
GSE13044	59
GSE13060	24
GSE13061	20
GSE13062	24
GSE13063	8
GSE13064	8
GSE13071	15
GSE13074	6
GSE13093	64
GSE13103	8
GSE13104	14
GSE13106	10
GSE13120	10
GSE13121	10
GSE13129	12
GSE13149	25
GSE13235	9
GSE13259	10
GSE13283	10
GSE13285	10
GSE13302	12
GSE13306	17
GSE13333	6
GSE13364	6
GSE13379	107
GSE13387	24
GSE13394	26
GSE13402	7
GSE13408	14
GSE13409	9
GSE13421	8
GSE13443	27
GSE13490	15
GSE13493	6
GSE13522	33
GSE13526	6
GSE13530	11
GSE13547	12
GSE13553	10
GSE13563	6
GSE13582	6
GSE13583	6
GSE13585	12
GSE13590	12
GSE13610	6
GSE13611	8
GSE13635	6
GSE13636	6
GSE13667	6
GSE13672	6
GSE13690	38
GSE13692	8
GSE13693	9
GSE13707	20
GSE13730	12
GSE13753	10
GSE13765	18
GSE13782	8
GSE13796	55
GSE13799	18
GSE13805	7
GSE13807	10
GSE13869	8
GSE13873	27
GSE13874	14
GSE13880	8
GSE13948	21
GSE13963	15
GSE13981	12
GSE14004	9
GSE14007	8
GSE14012	24
GSE14024	12
GSE14059	6
GSE14088	9
GSE14101	10
GSE14211	6
GSE14222	6
GSE14242	8
GSE14243	6
GSE14270	9
GSE14277	15
GSE14308	12
GSE14320	10
GSE14344	6
GSE14350	12
GSE14354	6
GSE14361	6
GSE14366	24
GSE14395	24
GSE14406	54
GSE14415	31
GSE14431	12
GSE14458	12
GSE14459	12
GSE14478	7
GSE14481	12
GSE14499	26
GSE14522	26
GSE14523	18
GSE14525	12
GSE14561	17
GSE14585	9
GSE14672	12
GSE14678	6
GSE14686	16
GSE14691	10
GSE14698	12
GSE14699	7
GSE14710	12
GSE15062	21
GSE15069	15
GSE15078	6
GSE15121	6
GSE15129	72
GSE15146	10
GSE15155	12
GSE15161	26
GSE15173	6
GSE15181	26
GSE15195	6
GSE15232	6
GSE15267	8
GSE15268	16
GSE15293	37
GSE15315	6
GSE15318	24
GSE15324	8
GSE15325	23
GSE15326	10
GSE15330	27
GSE15349	10
GSE15379	12
GSE15401	18
GSE15433	9
GSE15452	26
GSE15541	12
GSE15587	6
GSE15610	12
GSE15620	12
GSE15624	12
GSE15633	12
GSE15724	9
GSE15729	15
GSE15733	6
GSE15741	6
GSE15750	16
GSE15767	6
GSE15768	6
GSE15770	8
GSE15794	6
GSE15808	29
GSE15871	18
GSE15872	18
GSE15891	8
GSE15892	30
GSE15894	8
GSE15901	8
GSE15902	8
GSE15999	8
GSE16002	9
GSE16012	16
GSE16048	6
GSE16067	6
GSE16073	6
GSE16104	24
GSE16114	6
GSE16150	19
GSE16195	10
GSE16207	18
GSE16210	14
GSE16266	6
GSE16364	6
GSE16377	6
GSE16380	8
GSE16381	8
GSE16387	48
GSE16389	18
GSE16390	60
GSE16438	24
GSE16440	35
GSE16454	24
GSE16475	6
GSE16486	9
GSE16496	102
GSE16516	18
GSE16522	11
GSE16533	20
GSE16555	12
GSE16564	15
GSE16585	31
GSE16623	6
GSE16629	18
GSE16655	29
GSE16675	72
GSE16676	11
GSE16679	8
GSE16684	6
GSE16691	12
GSE16703	15
GSE16705	24
GSE16707	6
GSE16716	80
GSE16751	6
GSE16777	38
GSE16790	18
GSE16801	9
GSE16841	57
GSE16874	12
GSE16902	21
GSE16925	13
GSE16974	16
GSE16992	48
GSE16994	12
GSE17039	48
GSE17067	6
GSE17096	20
GSE17097	20
GSE17101	8
GSE17102	9
GSE17105	9
GSE17112	8
GSE17158	9
GSE17160	42
GSE17161	10
GSE17184	12
GSE17250	24
GSE17254	24
GSE17256	8
GSE17263	6
GSE17266	59
GSE17297	32
GSE17316	12
GSE17322	6
GSE17373	24
GSE17383	6
GSE17404	9
GSE17462	8
GSE17473	9
GSE17478	24
GSE17497	10
GSE17509	57
GSE17513	12
GSE17538	6
GSE17542	18
GSE17553	16
GSE17597	6
GSE17617	18
GSE17647	24
GSE17649	36
GSE17709	18
GSE17728	12
GSE17739	24
GSE17745	6
GSE17760	6
GSE17765	24
GSE17783	19
GSE17784	19
GSE17794	44
GSE17796	39
GSE17797	19
GSE17806	15
GSE17817	6
GSE17825	18
GSE17840	9
GSE17844	6
GSE17869	18
GSE17879	6
GSE17880	83
GSE17886	16
GSE17910	16
GSE17923	6
GSE17925	12
GSE17933	191
GSE17936	16
GSE17985	8
GSE17989	8
GSE17994	19
GSE18004	6
GSE18010	29
GSE18033	56
GSE18042	18
GSE18061	8
GSE18064	12
GSE18115	8
GSE18119	7
GSE18135	18
GSE18136	12
GSE18148	6
GSE18172	7
GSE18211	12
GSE18216	65
GSE18224	32
GSE18281	33
GSE18293	45
GSE18308	6
GSE18322	12
GSE18383	6
GSE18395	8
GSE18396	6
GSE18430	12
GSE18446	6
GSE18460	16
GSE18500	35
GSE18507	14
GSE18534	15
GSE18551	18
GSE18567	24
GSE18581	6
GSE18586	9
GSE18587	9
GSE18597	42
GSE18600	6
GSE18607	12
GSE18617	10
GSE18647	13
GSE18648	9
GSE18649	22
GSE18660	10
GSE18669	12
GSE18704	9
GSE18737	12
GSE18740	12
GSE18742	13
GSE18745	6
GSE18765	14
GSE18771	6
GSE18800	25
GSE18801	9
GSE18858	242
GSE18863	6
GSE18891	9
GSE18907	12
GSE18914	6
GSE18991	8
GSE18992	8
GSE18993	13
GSE19002	16
GSE19004	9
GSE19042	16
GSE19073	6
GSE19076	12
GSE19079	6
GSE19091	6
GSE19165	30
GSE19169	30
GSE19176	10
GSE19181	6
GSE19194	14
GSE19198	20
GSE19204	6
GSE19272	30
GSE19282	36
GSE19286	6
GSE19299	6
GSE19338	24
GSE19355	6
GSE19369	8
GSE19372	18
GSE19401	27
GSE19402	71
GSE19403	12
GSE19436	8
GSE19448	12
GSE19474	12
GSE19512	6
GSE19517	6
GSE19528	8
GSE19534	26
GSE19601	8
GSE19616	16
GSE19640	12
GSE19657	21
GSE19668	50
GSE19675	22
GSE19677	18
GSE19684	14
GSE19687	9
GSE19693	13
GSE19709	168
GSE19729	14
GSE19732	20
GSE19753	29
GSE19757	6
GSE19778	6
GSE19780	12
GSE19793	32
GSE19796	7
GSE19825	11
GSE19836	114
GSE19875	12
GSE19885	9
GSE19925	6
GSE19938	6
GSE19944	9
GSE19954	8
GSE19979	6
GSE19997	9
GSE20008	6
GSE20015	6
GSE20100	15
GSE20152	8
GSE20160	56
GSE20177	14
GSE20235	6
GSE20244	26
GSE20260	48
GSE20302	12
GSE20325	6
GSE20335	8
GSE20352	6
GSE20366	23
GSE20371	12
GSE20372	6
GSE20390	6
GSE20391	11
GSE20398	30
GSE20411	20
GSE20426	35
GSE20427	35
GSE20465	250
GSE20466	12
GSE20500	6
GSE20513	12
GSE20523	17
GSE20547	54
GSE20562	20
GSE20570	6
GSE20577	12
GSE20604	6
GSE20620	22
GSE20621	22
GSE20636	35
GSE20645	8
GSE20684	12
GSE20696	8
GSE20726	9
GSE20727	15
GSE20735	12
GSE20752	8
GSE20841	6
GSE20844	7
GSE20918	6
GSE20944	18
GSE20954	14
GSE20958	7
GSE20968	6
GSE21117	42
GSE21137	16
GSE21143	6
GSE21156	6
GSE21189	10
GSE21193	10
GSE21224	16
GSE21247	11
GSE21263	15
GSE21264	109
GSE21272	44
GSE21278	48
GSE21299	11
GSE21368	14
GSE21379	10
GSE21380	7
GSE21381	17
GSE21393	6
GSE21447	20
GSE21491	9
GSE21515	18
GSE21525	12
GSE21583	8
GSE21594	7
GSE21606	6
GSE21670	16
GSE21671	16
GSE21687	192
GSE21711	6
GSE21716	28
GSE21749	8
GSE21755	25
GSE21761	43
GSE21822	12
GSE21829	6
GSE21833	9
GSE21836	8
GSE21841	18
GSE21842	8
GSE21861	8
GSE21863	6
GSE21900	12
GSE21902	31
GSE21905	6
GSE21927	30
GSE21944	6
GSE21996	14
GSE22005	23
GSE22006	19
GSE22007	42
GSE22009	12
GSE22034	8
GSE22039	9
GSE22040	9
GSE22041	18
GSE22046	6
GSE22073	6
GSE22086	6
GSE22087	14
GSE22094	12
GSE22124	18
GSE22125	6
GSE22140	13
GSE22150	8
GSE22180	60
GSE22251	9
GSE22283	8
GSE22291	16
GSE22307	23
GSE22313	8
GSE22317	12
GSE22371	6
GSE22381	12
GSE22418	8
GSE22432	20
GSE22434	8
GSE22448	6
GSE22506	12
GSE22527	6
GSE22616	24
GSE22774	6
GSE22778	11
GSE22824	24
GSE22841	12
GSE22856	8
GSE22871	30
GSE22873	19
GSE22903	24
GSE22922	8
GSE22925	14
GSE22927	38
GSE22935	24
GSE22969	12
GSE22985	6
GSE22989	10
GSE23002	8
GSE23006	48
GSE23009	16
GSE23014	16
GSE23016	9
GSE23040	6
GSE23081	6
GSE23101	20
GSE23114	16
GSE23119	9
GSE23161	8
GSE23178	6
GSE23182	12
GSE23200	6
GSE23308	8
GSE23325	8
GSE23398	7
GSE23408	39
GSE23421	6
GSE23437	8
GSE23495	6
GSE23496	9
GSE23502	8
GSE23505	10
GSE23556	6
GSE23584	36
GSE23598	8
GSE23600	10
GSE23700	12
GSE23724	8
GSE23725	12
GSE23738	17
GSE23755	9
GSE23780	20
GSE23781	6
GSE23782	18
GSE23800	11
GSE23833	12
GSE23845	15
GSE23895	18
GSE23908	31
GSE23923	8
GSE23925	6
GSE23972	6
GSE24030	8
GSE24031	18
GSE24061	88
GSE24078	6
GSE24121	9
GSE24203	8
GSE24207	73
GSE24210	16
GSE24225	9
GSE24243	6
GSE24276	6
GSE24289	6
GSE24291	6
GSE24295	7
GSE24350	8
GSE24368	12
GSE24437	6
GSE24451	6
GSE24454	12
GSE24461	6
GSE24465	6
GSE24489	14
GSE24512	29
GSE24574	19
GSE24614	6
GSE24625	12
GSE24628	16
GSE24637	64
GSE24683	8
GSE24695	9
GSE24705	33
GSE24726	8
GSE24773	12
GSE24775	48
GSE24785	8
GSE24789	9
GSE24793	8
GSE24813	10
GSE24873	48
GSE24886	16
GSE24920	19
GSE24928	9
GSE24971	18
GSE25029	56
GSE25088	24
GSE25100	6
GSE25123	24
GSE25140	16
GSE25178	6
GSE25179	12
GSE25244	9
GSE25252	10
GSE25257	6
GSE25286	10
GSE25293	10
GSE25295	25
GSE25423	10
GSE25439	6
GSE25515	6
GSE25574	8
GSE25616	10
GSE25636	8
GSE25637	9
GSE25639	17
GSE25640	12
GSE25645	17
GSE25729	12
GSE25737	6
GSE25765	18
GSE25766	6
GSE25767	6
GSE25768	6
GSE25778	6
GSE25825	8
GSE25827	10
GSE25828	8
GSE25908	111
GSE25911	26
GSE25926	15
GSE26001	24
GSE26002	8
GSE26023	6
GSE26024	20
GSE26025	12
GSE26037	7
GSE26069	8
GSE26076	12
GSE26087	16
GSE26096	10
GSE26100	10
GSE26151	20
GSE26229	8
GSE26290	12
GSE26299	108
GSE26308	12
GSE26355	6
GSE26390	16
GSE26396	6
GSE26403	6
GSE26406	9
GSE26446	8
GSE26461	6
GSE26464	19
GSE26476	6
GSE26496	6
GSE26502	6
GSE26538	12
GSE26568	6
GSE26600	94
GSE26616	6
GSE26621	6
GSE26668	6
GSE26669	8
GSE26671	12
GSE26695	20
GSE26697	20
GSE26745	24
GSE26751	6
GSE26771	12
GSE26809	24
GSE26822	8
GSE26830	12
GSE26833	12
GSE26894	18
GSE27019	6
GSE27038	12
GSE27049	12
GSE27066	36
GSE27092	6
GSE27114	6
GSE27159	8
GSE27195	6
GSE27241	8
GSE27261	8
GSE27302	16
GSE27309	10
GSE27322	6
GSE27329	24
GSE27341	6
GSE27378	8
GSE27379	6
GSE27391	6
GSE27395	12
GSE27402	8
GSE27429	8
GSE27445	24
GSE27451	6
GSE27455	12
GSE27516	17
GSE27546	51
GSE27547	17
GSE27563	93
GSE27564	8
GSE27567	93
GSE27568	16
GSE27605	8
GSE27628	34
GSE27630	8
GSE27655	27
GSE27675	14
GSE27686	16
GSE27708	9
GSE27713	7
GSE27717	11
GSE27719	25
GSE27720	6
GSE27786	20
GSE27787	24
GSE27799	6
GSE27811	9
GSE27816	14
GSE27833	19
GSE27848	16
GSE27849	16
GSE27881	16
GSE27888	12
GSE27901	23
GSE27932	14
GSE27969	10
GSE27972	6
GSE27975	6
GSE27987	31
GSE28025	18
GSE28031	6
GSE28035	9
GSE28091	12
GSE28093	6
GSE28203	9
GSE28237	6
GSE28261	72
GSE28277	10
GSE28333	6
GSE28355	6
GSE28389	20
GSE28391	20
GSE28408	6
GSE28417	12
GSE28418	12
GSE28457	24
GSE28477	18
GSE28515	66
GSE28559	30
GSE28593	9
GSE28598	12
GSE28644	60
GSE28664	17
GSE28687	10
GSE28731	10
GSE28736	6
GSE28737	12
GSE28783	12
GSE28823	12
GSE28830	9
GSE28887	12
GSE28895	6
GSE29045	12
GSE29048	8
GSE29072	18
GSE29081	6
GSE29082	6
GSE29083	12
GSE29097	18
GSE29145	10
GSE29241	6
GSE29262	12
GSE29281	9
GSE29284	8
GSE29317	12
GSE29318	9
GSE29328	20
GSE29382	36
GSE29458	23
GSE29485	12
GSE29538	47
GSE29572	21
GSE29582	6
GSE29584	18
GSE29632	40
GSE29648	10
GSE29674	10
GSE29685	132
GSE29686	132
GSE29688	12
GSE29759	12
GSE29766	40
GSE29798	6
GSE29813	18
GSE29848	18
GSE29929	14
GSE29949	14
GSE29962	28
GSE29975	6
GSE29995	6
GSE30012	6
GSE30016	9
GSE30028	19
GSE30056	24
GSE30083	12
GSE30138	51
GSE30140	435
GSE30160	6
GSE30164	23
GSE30176	12
GSE30192	6
GSE30247	16
GSE30248	7
GSE30268	12
GSE30293	8
GSE30318	12
GSE30419	6
GSE30457	18
GSE30488	52
GSE30495	55
GSE30498	12
GSE30503	23
GSE30561	6
GSE30649	55
GSE30683	16
GSE30684	6
GSE30688	9
GSE30701	18
GSE30744	6
GSE30745	12
GSE30746	16
GSE30747	28
GSE30767	8
GSE30834	9
GSE30852	6
GSE30855	6
GSE30859	6
GSE30861	35
GSE30863	20
GSE30865	68
GSE30866	68
GSE30868	8
GSE30873	6
GSE30879	6
GSE30920	8
GSE30922	9
GSE30953	6
GSE30957	16
GSE30962	16
GSE31004	8
GSE31013	12
GSE31028	6
GSE31042	6
GSE31049	24
GSE31082	12
GSE31086	6
GSE31099	22
GSE31106	18
GSE31150	6
GSE31166	6
GSE31199	12
GSE31208	8
GSE31244	6
GSE31246	12
GSE31280	12
GSE31313	22
GSE31317	34
GSE31359	8
GSE31378	9
GSE31406	12
GSE31431	34
GSE31453	13
GSE31524	9
GSE31561	36
GSE31570	6
GSE31598	12
GSE31638	15
GSE31643	6
GSE31646	11
GSE31701	11
GSE31702	10
GSE31725	8
GSE31744	8
GSE31752	6
GSE31776	10
GSE31792	18
GSE31797	6
GSE31849	18
GSE31851	18
GSE31938	8
GSE31940	8
GSE31945	9
GSE31958	8
GSE31972	6
GSE32015	51
GSE32020	26
GSE32034	14
GSE32078	12
GSE32081	7
GSE32082	7
GSE32093	6
GSE32095	24
GSE32102	49
GSE32103	6
GSE32199	6
GSE32214	6
GSE32223	12
GSE32265	6
GSE32277	33
GSE32287	16
GSE32288	6
GSE32294	22
GSE32311	8
GSE32316	12
GSE32328	24
GSE32330	12
GSE32334	19
GSE32354	35
GSE32355	35
GSE32386	13
GSE32422	6
GSE32423	6
GSE32529	50
GSE32681	8
GSE32937	8
GSE32963	6
GSE32986	18
GSE33031	6
GSE33121	10
GSE33134	8
GSE33156	18
GSE33199	53
GSE33201	53
GSE33302	17
GSE33308	10
GSE33341	227
GSE33446	18
GSE33471	12
GSE33474	12
GSE33513	6
GSE33518	11
GSE33656	6
GSE33659	9
GSE33660	9
GSE33688	12
GSE33726	48
GSE33744	39
GSE33761	9
GSE33770	8
GSE33860	28
GSE33891	19
GSE33931	42
GSE33942	12
GSE34002	9
GSE34006	6
GSE34064	6
GSE34065	6
GSE34066	12
GSE34091	8
GSE34093	8
GSE34114	12
GSE34126	19
GSE34189	6
GSE34206	8
GSE34208	33
GSE34215	6
GSE34217	7
GSE34218	7
GSE34279	30
GSE34304	30
GSE34324	12
GSE34351	12
GSE34423	40
GSE34463	40
GSE34552	10
GSE34618	7
GSE34629	6
GSE34723	107
GSE34729	6
GSE34732	12
GSE34761	8
GSE34765	6
GSE34773	26
GSE34807	20
GSE34839	6
GSE34863	8
GSE34902	6
GSE34907	24
GSE34908	24
GSE34949	6
GSE34959	10
GSE34961	9
GSE34963	19
GSE35044	9
GSE35046	9
GSE35077	26
GSE35091	11
GSE35106	9
GSE35160	6
GSE35181	18
GSE35206	14
GSE35219	6
GSE35226	12
GSE35247	15
GSE35260	21
GSE35299	8
GSE35318	12
GSE35322	20
GSE35332	12
GSE35338	30
GSE35357	12
GSE35366	78
GSE35396	24
GSE35435	6
GSE35436	6
GSE35481	6
GSE35495	12
GSE35543	6
GSE35593	6
GSE35682	26
GSE35734	6
GSE35751	6
GSE35758	6
GSE35761	6
GSE35763	6
GSE35765	6
GSE35766	30
GSE35785	10
GSE35787	10
GSE35825	9
GSE35844	9
GSE35899	15
GSE35961	12
GSE35979	6
GSE35998	20
GSE36068	6
GSE36074	19
GSE36209	9
GSE36229	14
GSE36237	64
GSE36330	18
GSE36378	20
GSE36384	12
GSE36386	12
GSE36392	9
GSE36414	8
GSE36415	14
GSE36416	22
GSE36437	6
GSE36477	8
GSE36513	8
GSE36530	6
GSE36569	6
GSE36618	6
GSE36665	6
GSE36687	6
GSE36806	23
GSE36810	16
GSE36814	20
GSE36826	12
GSE36833	79
GSE36838	18
GSE36888	38
GSE36890	38
GSE36974	14
GSE37000	47
GSE37029	15
GSE37030	15
GSE37055	42
GSE37085	6
GSE37191	12
GSE37207	50
GSE37221	6
GSE37222	15
GSE37230	15
GSE37294	11
GSE37301	20
GSE37316	31
GSE37415	24
GSE37431	6
GSE37516	9
GSE37546	20
GSE37563	6
GSE37566	12
GSE37658	6
GSE37676	6
GSE37775	8
GSE37776	8
GSE37790	9
GSE37791	6
GSE37792	27
GSE37907	24
GSE37975	8
GSE37995	12
GSE38001	12
GSE38002	12
GSE38031	8
GSE38044	6
GSE38048	20
GSE38053	18
GSE38067	24
GSE38074	39
GSE38136	24
GSE38138	20
GSE38141	18
GSE38188	7
GSE38205	25
GSE38215	11
GSE38224	12
GSE38257	14
GSE38277	18
GSE38283	7
GSE38304	8
GSE38335	9
GSE38375	27
GSE38409	16
GSE38463	41
GSE38513	16
GSE38538	6
GSE38557	38
GSE38574	32
GSE38650	12
GSE38668	8
GSE38672	6
GSE38693	8
GSE38696	8
GSE38712	8
GSE38754	40
GSE38797	16
GSE38822	22
GSE38831	7
GSE38870	18
GSE38880	12
GSE38988	8
GSE39030	6
GSE39034	9
GSE39082	6
GSE39104	6
GSE39233	40
GSE39273	6
GSE39304	84
GSE39355	7
GSE39375	10
GSE39382	12
GSE39388	7
GSE39391	21
GSE39392	21
GSE39422	9
GSE39442	11
GSE39449	6
GSE39453	9
GSE39458	6
GSE39469	6
GSE39554	14
GSE39555	24
GSE39557	15
GSE39562	26
GSE39583	21
GSE39592	8
GSE39621	51
GSE39766	6
GSE39770	10
GSE39771	10
GSE39772	20
GSE39820	22
GSE39865	21
GSE39886	24
GSE39897	35
GSE39916	6
GSE39984	18
GSE39987	22
GSE40087	15
GSE40151	111
GSE40156	42
GSE40230	15
GSE40260	6
GSE40261	8
GSE40282	6
GSE40284	6
GSE40286	10
GSE40296	6
GSE40368	10
GSE40377	42
GSE40412	14
GSE40443	6
GSE40466	32
GSE40488	10
GSE40513	6
GSE40514	6
GSE40523	6
GSE40531	57
GSE40540	49
GSE40605	12
GSE40609	28
GSE40612	16
GSE40655	6
GSE40657	6
GSE40660	6
GSE40661	6
GSE40663	6
GSE40685	11
GSE40686	11
GSE40702	24
GSE40715	24
GSE40716	12
GSE40773	10
GSE40795	50
GSE40856	8
GSE40939	10
GSE41005	8
GSE41084	6
GSE41085	6
GSE41095	6
GSE41106	17
GSE41127	47
GSE41185	8
GSE41260	6
GSE41307	8
GSE41342	26
GSE41358	51
GSE41385	6
GSE41418	12
GSE41482	9
GSE41558	8
GSE41706	6
GSE41746	18
GSE41759	14
GSE41789	45
GSE41807	6
GSE41808	6
GSE41809	6
GSE41810	18
GSE41895	12
GSE41896	6
GSE41897	18
GSE41907	7
GSE41910	12
GSE41925	8
GSE41932	12
GSE41942	6
GSE41997	6
GSE42008	6
GSE42018	8
GSE42021	27
GSE42047	24
GSE42049	8
GSE42050	32
GSE42061	12
GSE42103	9
GSE42135	42
GSE42234	17
GSE42238	9
GSE42260	6
GSE42261	6
GSE42264	26
GSE42299	8
GSE42346	14
GSE42473	15
GSE42548	29
GSE42565	6
GSE42580	26
GSE42591	26
GSE42594	6
GSE42601	6
GSE42604	6
GSE42688	8
GSE42742	56
GSE42753	6
GSE42775	12
GSE42777	12
GSE42778	24
GSE42813	6
GSE42835	12
GSE42858	12
GSE42877	14
GSE42883	12
GSE42888	12
GSE42930	10
GSE42997	12
GSE43042	6
GSE43044	6
GSE43059	8
GSE43145	12
GSE43181	10
GSE43197	27
GSE43224	6
GSE43231	8
GSE43242	10
GSE43261	38
GSE43373	130
GSE43381	26
GSE43396	24
GSE43419	20
GSE43556	8
GSE43581	12
GSE43620	8
GSE43635	9
GSE43636	9
GSE43707	10
GSE43708	40
GSE43709	12
GSE43710	62
GSE43713	16
GSE43716	16
GSE43729	10
GSE43775	32
GSE43779	6
GSE43825	31
GSE43863	22
GSE43897	6
GSE43899	12
GSE43900	12
GSE43927	19
GSE43928	12
GSE43970	8
GSE44025	6
GSE44084	8
GSE44091	32
GSE44101	6
GSE44118	6
GSE44162	6
GSE44163	6
GSE44175	18
GSE44260	7
GSE44261	12
GSE44331	12
GSE44339	14
GSE44355	10
GSE44356	18
[truncated: 274 more rows]
